# Supplementary material for: Receptor Interaction Profiles of 4-Alkoxy-3,5-Dimethoxy-Phenethylamines (Mescaline Derivatives) and Related Amphetamines
Source: Front Pharmacol. 2022 Feb 9;12:794254. doi: 10.3389/fphar.2021.794254 (PMC8865417; doi:10.3389/fphar.2021.794254)
Supplement: Supplementary file 1 [file Table1.XLSX]

## Sheet: Supplementary Table S1
Supplementary Table S1: Substance names and abbreviations.
Substance		Abbreviation	Trivial name
4-Alkoxy-substituted 3,5-dimethoxyphenethylamines
5	3,4,5-trimethoxyphenethylamine		mescaline
11	3-(2,2-difluoroxy)-4,5-dimethoxyphenethylamine	MDFM	metadifluoromescaline
12	4-difluoromethoxy-3,5-dimethoxyphenethylamine	DFM
13	4-trifluoromethoxy-3,5-dimethoxyphenethylamine	TFM
15	3,5-dimethoxy-4-ethoxyphenethylamine	E	escaline
16	3,5-dimethoxy-4-(2-fluoroethoxy)phenethylamine	FE	fluoroescaline
17	4-(2,2-difluoroethoxy)-3,5-dimethoxyphenethylamine	DFE	difluoroescaline
18	3,5-dimethoxy-4-(2,2,2-trifluoroethoxy)phenethylamine	TFE	trifluoroescaline
22	3,5-dimethoxy-4-isopropoxyphenethylamine	IP	isoproscaline
23	3,5-dimethoxy-4-(1,3-difluoroprop-2-yloxy)phenethylamine	DFIP	difluoroisoproscaline
24	3,5-dimethoxy-4-propoxyphenethylamine	P	proscaline
25	3,5-dimethoxy-4-(3-fluoropropoxy)-phenethylamine	FP	fluoroproscaline
26	3,5-dimethoxy-4-(3,3,3-trifluoropropoxy)phenethylamine	TFP	trifluoroposcaline
29	4-cyclopropyloxy-3,5-dimethoxyphenethylamine	CP	cycloproscaline
30	4-allyloxy-3,5-dimethoxyphenethylamine	AL	allylescaline
32	3,5-dimethoxy-4-methallyloxyphenethylamine	MAL	methallylescaline
33	4-benzyloxy-3,5-dimethoxyphenethylamine	BZ	benzscaline
4-Alkoxy-substituted 3,5-dimethoxyamphetamines
6	3,4,5-trimethoxyamphetamine	TMA
14	4-difluoromethoxy-3,5-dimethoxyamphetamine	3C-DFM
19	4-(2,2-difluoroethoxy)-3,5-dimethoxyamphetamine	3C-DFE
20	3,5-dimethoxy-4-(2-fluoroethoxy)amphetamine	3C-FE
21	3,5-dimethoxy-4-ethoxyamphetamine	3C-E
27	3,5-dimethoxy-4-(3-fluoropropoxy)-amphetamine	3C-FP
28	3,5-dimethoxy-4-propyloxyamphetamine	3C-P
31	4-allyloxy-3,5-dimethoxyamphetamine	3C-AL
